# Supplementary material for: Tafazzin (TAZ) promotes the tumorigenicity of cervical cancer cells and inhibits apoptosis
Source: PLoS One. 2017 May 10;12(5):e0177171. doi: 10.1371/journal.pone.0177171 (PMC5425199; doi:10.1371/journal.pone.0177171)
Supplement: S1 Table — (XLSX) [file pone.0177171.s001.xlsx]

## Sheet: Supporting information
S1 Table. The IHC score of the TAZ staining in human normal cervical tissue and in various cervical lesions.
NC	12	12	12	12	12	9	8	8	8	8	8	4	3	4	2	2	1	4	4	4	4	4	4	3	1	0	0
HSIL	4	12	12	8	12	12	8	12	0	12	4	8	0	12	8	12	9	8	8	2	12	12	8	12	0	4
SCC	4	3	12	12	12	8	12	12	8	12	12	12	2	12	9	3	12	12	12	12	12	12	8	12	12	8	12	8	12	12	12	12	8	12	0	8	3	12	3	12	2
